# Supplementary material for: A Microactuator Array Based on Ionic Electroactive Artificial Muscles for Cell Mechanical Stimulation
Source: Biomimetics (Basel). 2024 May 8;9(5):281. doi: 10.3390/biomimetics9050281 (PMC11117532; doi:10.3390/biomimetics9050281)
Supplement: Supplementary file 1 [file biomimetics-09-00281-s001.zip]

Archive with 1 entries (1 files):
- biomimetics-2932321-supplementary.pdf
